# Supplementary material for: In-situ gelation of fibrin gel encapsulating platelet-rich plasma-derived exosomes promotes rotator cuff healing
Source: Commun Biol. 2024 Feb 20;7:205. doi: 10.1038/s42003-024-05882-7 (PMC10876555; doi:10.1038/s42003-024-05882-7)
Supplement: Supplementary file 3 — Supplementary Data [file 42003_2024_5882_MOESM3_ESM.xlsx]

## Sheet: Fig. 2b-f
Fig. 2b The effects of PRP-Exos on TSPCs proliferation were analyzed by CCK-8 (Absorbance at 450nm)
Time (hour)	0 μg/mL					10 μg/mL					20 μg/mL					50 μg/mL					80 μg/mL					110 μg/mL
	1	2	3	4	5	1	2	3	4	5	1	2	3	4	5	1	2	3	4	5	1	2	3	4	5	1	2	3	4	5
24h	0.6751	0.6628	0.6151	0.6837	0.7004	0.6395	0.6402	0.6602	0.6525	0.6858	0.656	0.6819	0.6946	0.6854	0.6458	0.7056	0.6653	0.6733	0.6982	0.6751	0.7424	0.7691	0.7228	0.748	0.7205	0.7002	0.6682	0.6814	0.6588	0.6801
48h	1.3394	1.3151	1.3257	1.356	1.3789	1.4303	1.3952	1.5082	1.3225	1.4718	1.5827	1.4769	1.4513	1.3979	1.4542	1.5652	1.4775	1.5311	1.4802	1.4797	1.5105	1.4591	1.3827	1.4076	1.5051	1.4295	1.3822	1.3773	1.3209	1.3376
72h	1.8355	1.8357	1.9079	1.928	1.6984	1.9326	2.0333	1.9148	1.8571	1.8374	1.9785	1.9799	1.9448	2.0092	1.9042	2.0942	2.0573	2.0782	1.9942	2.0728	1.9153	2.0989	1.8219	1.8931	1.7701	1.6665	1.797	1.6959	1.8059	1.8094
Fig. 2c Percentage of EdU cells per region of interst (%)
	0 μg/mL	20 μg/mL	50 μg/mL
1	17.0213	24.6377	36.7647
2	11.236	19.1176	35.0649
3	15	25.5319	39.2857
4	20	23.3333	32.4324
5	17.9104	25.4237	31.7073
Fig. 2d Number of cells per field (Fold change)
	0 μg/mL	20 μg/mL	50 μg/mL
1	0.925926	1.89815	1.89815
2	1.11111	2.08333	2.36111
3	0.87963	1.52778	2.63889
4	0.972222	1.48148	2.12963
Fig. 2e Migration area (%)
	0 μg/mL	20 μg/mL	50 μg/mL
1	10.4133	57.814	78.2165
2	17.0056	59.5099	84.2922
3	23.6765	67.292	89.5381
Fig. 2f Relative mRNA expression (fold change)
	COL1A1								SCX								COL2A1								SOX9
	TSPCs				Exos-TSPCs				TSPCs				Exos-TSPCs				TSPCs				Exos-TSPCs				TSPCs				Exos-TSPCs
	1	2	3	4	1	2	3	4	1	2	3	4	1	2	3	4	1	2	3	4	1	2	3	4	1	2	3	4	1	2	3	4
3d	1.09727	0.944039	1.0912	0.867489	2.09024	1.95161	2.54148	1.28135	1.26009	0.848818	1.29462	0.596472	1.52761	1.33078	0.644065	1.04556	1.11922	1.15791	0.981555	0.741307	1.01231	1.14211	1.35511	1.52184	1.43173	0.872976	0.620974	1.07432	1.92589	1.56876	1.35116	1.01598
5d	1.26462	1.08802	1.25763	0.999797	3.83096	4.72301	3.58434	3.01406	1.55519	0.986296	1.44502	1.85862	3.28318	4.66246	2.95486	3.3083	1.25124	1.42252	1.02451	1.26517	1.58132	1.52245	1.16741	1.87921	1.56984	1.98756	1.88643	1.26899	3.46102	3.09732	2.85622	2.12642
7d	1.89764	2.60007	2.37558	2.46561	6.56311	7.07614	7.79941	7.00433	2.18558	1.79863	2.21807	2.8612	10.551	8.07918	10.9712	13.5563	1.22589	1.46876	1.15116	0.782252	3.65269	2.02365	4.38193	3.26622	1.56518	1.43732	2.16371	1.21644	2.12663	2.89776	3.02987	3.10598

## Sheet: Fig.3b,d,e,g
Fig. 3b Standard curve of fluorescence intensity and exosome content
PRP-Exos (μg)	Fluorescence Intensity (photons s-1 cm-2 sr-1)
0	0
1.5625	24400000
3.125	50800000
6.25	83600000
12.5	132900000
25	265700000
50	556200000
Fig. 3d The fluorescence intensity curve of FG-PRP-Exos at different incubation times
Incubation Time (hour)	Fluorescence Intensity (photons s-1 cm-2 sr-1)
	1	2	3	4
3	65475000	61175000	68375000	58275000
9	194675000	175975000	138575000	111075000
18	328775000	304175000	282875000	286975000
36	585075000	378575000	531375000	656775000
72	1249375000	1211375000	1178375000	1117375000
Fig. 3e The retention rate of FG-PRP-Exos at different incubation times
Incubation Time (hour)	Retention Ratio (%)
	1	2	3	4
3	99.0254	99.1045	98.972	99.1579
9	96.6477	96.9918	97.6801	98.1862
18	94.1799	94.6326	95.0246	94.9491
36	89.4632	93.2634	90.4514	88.1437
72	77.2381	77.9374	78.5447	79.6673
Fig. 3g Fluorescence signal retained by PRP-Exos at each time point (photons s-1 cm-2 sr-1)
Time (day)	Exos			FG-PRP-Exos
	1	2	3	1	2	3
0	1156000000	1332000000	1475000000	1218000000	1407000000	1444000000
3	800300000	762600000	791900000	1081000000	1093000000	1040000000
7	361600000	262900000	246800000	548200000	553200000	482400000
14	197100000	192900000	195000000	383600000	304900000	286600000

## Sheet: Fig. 4c,d,e
Fig. 4c Ultimate failure load (N)
	Sham	Model	FG	FG-PRP-Exos
1	138.8	58.3	62.7	106.2
2	154	77.3	70.5	103.9
3	175.9	87.9	82.4	158.2
4	183.9	72.7	92.7	117.2
5	129.6	71.6	58.3	140.7
Fig. 4d Stiffness (N/mm)
	Sham	Model	FG	FG-PRP-Exos
1	23.6923	4.48462	14.9286	24.7381
2	31.5455	7.65347	14.6875	22.125
3	25.8676	12.3803	16.1569	38.5854
4	25.9014	10.2394	15.9828	20.2069
5	23.1429	15.9111	12.4043	28.14
Fig. 4e Ultimate stress (N mm-2)
	Sham	Model	FG	FG-PRP-Exos
1	23.3546	9.90234	11.9749	17.5075
2	17.4719	12.7885	9.71958	27.386
3	23.1245	15.6827	9.15154	22.3424
4	11.4837	12.9708	10.814	18.2295
5	22.4315	8.15834	8.62573	17.0214

## Sheet: Fig. 5b,c,d,e,f
Fig. 5b The largest cross-sectional area of the infraspinatus muscle at 8 week (mm2)
	Model	FG	FG-PRP-Exos	Sham
1	109.94	100.72	111.41	141.92
2	110.73	102.75	120.73	135.8
3	100.47	106.7	132.35	137.02
4	122.69	112.43	116.12	152.33
Fig. 5c The largest cross-sectional area of the infraspinatus muscle at 12 week (mm2)
	Model	FG	FG-PRP-Exos	Sham
1	112.84	112.73	123.29	139.79
2	111.88	101.07	137.64	136.32
3	108.15	102.66	122.42	148.28
4	100.26	114.19	128.4	153.46
Fig. 5d The shear-wave velocity of infraspinatus muscle at 8 week (m/s)
	Model	FG	FG-PRP-Exos	Sham
1	2.83608	2.99444	2.81839	2.42693
2	3.11983	2.80476	2.61852	2.34307
3	2.9189	2.89828	2.62869	2.26348
4	2.91719	2.84605	2.66458	2.32164
Fig. 5e The shear-wave velocity of infraspinatus muscle at 12 week (m/s)
	Model	FG	FG-PRP-Exos	Sham
1	2.76285	2.64386	2.39931	2.28035
2	2.61215	2.7037	2.27523	2.10792
3	2.59679	2.62043	2.35018	2.22336
4	2.82843	2.65832	2.43379	2.35938
Fig. 5f Comparison of 8 W to 12 W dynamic target muscle recovery in each treatment group
	8W				12W
	1	2	3	4	1	2	3	4
Model	2.83608	3.11983	2.9189	2.91719	2.76285	2.61215	2.59679	2.82843
FG	2.99444	2.80476	2.89828	2.84605	2.64386	2.7037	2.62043	2.65832
FG-PRP-Exos	2.81839	2.61852	2.62869	2.66458	2.39931	2.27523	2.35018	2.43379
Sham	2.42693	2.34307	2.26348	2.32164	2.28035	2.10792	2.22336	2.35938

## Sheet: Fig. 6b,c,d
Fig. 6b ASM
	Model	FG	FG-PRP-Exos	Sham
1	0.140725	0.1302	0.2256	0.27025
2	0.13145	0.187275	0.22805	0.190725
3	0.1607	0.1558	0.19025	0.291375
4	0.1109	0.10495	0.21845	0.2273
Fig. 6c IDM
	Model	FG	FG-PRP-Exos	Sham
1	0.85545	0.87435	0.9106	0.900025
2	0.860725	0.8889	0.912975	0.9268
3	0.876025	0.8721	0.88165	0.90025
4	0.86435	0.867125	0.88505	0.90635
Fig. 6d Gross evaluation of subdeltoid adhesion grading at the repair site
	Model	FG	FG-PRP-Exos	Sham
1	3	3	2	0
2	4	4	0	0
3	4	3	1	0
4	4	2	2	0
5	4	3	0	0

## Sheet: Fig. 7b,c
Fig. 7b ROI region BV/TV analysis results at 8 weeks
	Model	FG	FG-PRP-Exos	Sham
1	15.62	15.68	18.75	27.12
2	13.52	13.14	21.78	29.4
3	13.34	15.34	16.37	28.98
4	15.89	18.43	17.92	30.25
Fig. 7c ROI region BV/TV analysis results at 12 weeks
	Model	FG	FG-PRP-Exos	Sham
1	18.68	17.34	20.69	28.57
2	17.11	19.73	21.34	26.79
3	15.43	14.78	23.79	31.35
4	14.56	16.57	22.88	30.72

## Sheet: Fig. 8c,d
Fig. 8c Statistical results of histological analysis of each group at 8 weeks
	Sham				Model				FG				FG-PRP-Exos
	1	2	3	4	1	2	3	4	1	2	3	4	1	2	3	4
Fiber continuity	3	3	3	3	1	0	0	0	1	0	1	0	3	2	2	2
Fiber oriented parallel	3	3	3	3	0	0	0	1	0	1	0	0	1	0	0	0
Collagen fiber density	3	3	3	3	0	1	2	1	2	1	3	1	2	3	3	1
Vascularity	0	0	0	0	3	1	2	2	2	1	1	1	1	0	1	1
Cellularity	0	0	0	0	2	2	2	1	2	2	2	2	2	1	1	1
Fig. 8d Statistical results of histological analysis of each group at 12 weeks
	Sham				Model				FG				FG-PRP-Exos
	1	2	3	4	1	2	3	4	1	2	3	4	1	2	3	4
Fiber continuity	3	3	3	3	1	0	1	2	2	1	2	3	3	3	2	3
Fiber oriented parallel	3	3	3	3	3	1	2	1	1	2	2	2	2	2	3	2
Collagen fiber density	3	3	3	3	1	0	1	2	1	2	1	0	1	2	3	2
Vascularity	0	0	0	0	3	2	1	1	3	1	2	1	1	1	1	0
Cellularity	0	0	0	0	2	2	2	1	2	1	2	1	0	1	1	1
